# Supplementary material for: Analysis of urban subway construction collapse disaster chain and research on chain breaking and disaster reduction
Source: PLoS One. 2025 Mar 26;20(3):e0318269. doi: 10.1371/journal.pone.0318269 (PMC11940568; doi:10.1371/journal.pone.0318269)
Supplement: S1 File — (XLSX) [file pone.0318269.s001.xlsx]

## Sheet: Sheet1
	边序号	脆弱都
0	(1, 5)	0
1	(5, 2)	0.158027
2	(5, 3)	0.158027
3	(5, 4)	0.158027
4	(5, 6)	0.171292
5	(5, 7)	0.239518
6	(5, 8)	0.121977
7	(5, 9)	0.080216
8	(5, 10)	0.092794
9	(6, 13)	0.0852076
10	(6, 14)	0.104577
11	(6, 15)	0.104577
12	(6, 7)	0.0250616
13	(6, 8)	0.0363836
14	(6, 9)	0.0349899
15	(6, 22)	0.0703333
16	(6, 23)	0.0865153
17	(6, 26)	0.0411358
18	(7, 11)	0.0751193
19	(7, 12)	0.0751193
20	(7, 13)	0.0759289
21	(7, 14)	0.0839618
22	(7, 15)	0.0839618
23	(7, 16)	0.0820378
24	(7, 8)	0.0596296
25	(8, 20)	0.172279
26	(8, 22)	0.0610147
27	(8, 26)	0.0408393
28	(8, 9)	0.0248237
29	(9, 23)	0.0647634
30	(9, 22)	0.0348519
31	(9, 26)	0.0279542
32	(9, 10)	0.0122131
33	(10, 22)	0.0414399
34	(10, 23)	0.0745395
35	(10, 26)	0.0385939
36	(13, 19)	0.106983
37	(13, 26)	0.0402417
38	(14, 18)	0.0967852
39	(15, 17)	0.0967852
40	(22, 11)	0.040131
41	(22, 12)	0.040131
42	(22, 23)	0.0178191
43	(22, 27)	0.11068
44	(23, 11)	0.0290191
45	(23, 12)	0.0290191
46	(23, 21)	0.127028
47	(23, 27)	0.10215
48	(26, 11)	0.0373548
49	(26, 12)	0.0373548
50	(11, 12)	0.00600644
51	(11, 21)	0.0758132
52	(11, 16)	0.0376118
53	(12, 21)	0.0758132
54	(12, 16)	0.0376118
55	(20, 25)	0.109348
56	(21, 17)	0.0669803
57	(21, 18)	0.0669803
58	(21, 19)	0.0588506
59	(21, 25)	0.074336
60	(19, 25)	0.0528766
61	(18, 25)	0.0519712
62	(17, 25)	0.0519712
63	(25, 24)	0.0920824
64	(27, 24)	0.105345
