# Supplementary material for: Analysis of urban subway construction collapse disaster chain and research on chain breaking and disaster reduction
Source: PLoS One. 2025 Mar 26;20(3):e0318269. doi: 10.1371/journal.pone.0318269 (PMC11940568; doi:10.1371/journal.pone.0318269)
Supplement: S2 File — (XLSX) [file pone.0318269.s002.xlsx]

## Sheet: Sheet1
	边序号	平均最短路径长度
0	(1, 5)	0
1	(5, 2)	2.26769
2	(5, 3)	2.26769
3	(5, 4)	2.26769
4	(5, 6)	2.33048
5	(5, 7)	2.37607
6	(5, 8)	2.35897
7	(5, 9)	2.33048
8	(5, 10)	2.33333
9	(6, 13)	2.33048
10	(6, 14)	2.33618
11	(6, 15)	2.33618
12	(6, 7)	2.32194
13	(6, 8)	2.32194
14	(6, 9)	2.32479
15	(6, 22)	2.32764
16	(6, 23)	2.33048
17	(6, 26)	2.32479
18	(7, 11)	2.33903
19	(7, 12)	2.33903
20	(7, 13)	2.32479
21	(7, 14)	2.33048
22	(7, 15)	2.33048
23	(7, 16)	2.35043
24	(7, 8)	2.32764
25	(8, 20)	2.4245
26	(8, 22)	2.32479
27	(8, 26)	2.32194
28	(8, 9)	2.32194
29	(9, 23)	2.32194
30	(9, 22)	2.31909
31	(9, 26)	2.31909
32	(9, 10)	2.31909
33	(10, 22)	2.31909
34	(10, 23)	2.33048
35	(10, 26)	2.32194
36	(13, 19)	2.35897
37	(13, 26)	2.32479
38	(14, 18)	2.35613
39	(15, 17)	2.35613
40	(22, 11)	2.31909
41	(22, 12)	2.31909
42	(22, 23)	2.31909
43	(22, 27)	2.32479
44	(23, 11)	2.31909
45	(23, 12)	2.31909
46	(23, 21)	2.35043
47	(23, 27)	2.32479
48	(26, 11)	2.31909
49	(26, 12)	2.31909
50	(11, 12)	2.31909
51	(11, 21)	2.33048
52	(11, 16)	2.31909
53	(12, 21)	2.33048
54	(12, 16)	2.31909
55	(20, 25)	2.37607
56	(21, 17)	2.33333
57	(21, 18)	2.33333
58	(21, 19)	2.33048
59	(21, 25)	2.33903
60	(19, 25)	2.33048
61	(18, 25)	2.33048
62	(17, 25)	2.33048
63	(25, 24)	2.36182
64	(27, 24)	2.34473
