# Supplementary material for: Analysis of urban subway construction collapse disaster chain and research on chain breaking and disaster reduction
Source: PLoS One. 2025 Mar 26;20(3):e0318269. doi: 10.1371/journal.pone.0318269 (PMC11940568; doi:10.1371/journal.pone.0318269)
Supplement: S3 File — (XLSX) [file pone.0318269.s003.xlsx]

## Sheet: Sheet1
	边序号	连通度
0	(1, 5)	0.037037
1	(5, 2)	0.962963
2	(5, 3)	0.962963
3	(5, 4)	0.962963
4	(5, 6)	1
5	(5, 7)	1
6	(5, 8)	1
7	(5, 9)	1
8	(5, 10)	1
9	(6, 13)	1
10	(6, 14)	1
11	(6, 15)	1
12	(6, 7)	1
13	(6, 8)	1
14	(6, 9)	1
15	(6, 22)	1
16	(6, 23)	1
17	(6, 26)	1
18	(7, 11)	1
19	(7, 12)	1
20	(7, 13)	1
21	(7, 14)	1
22	(7, 15)	1
23	(7, 16)	1
24	(7, 8)	1
25	(8, 20)	1
26	(8, 22)	1
27	(8, 26)	1
28	(8, 9)	1
29	(9, 23)	1
30	(9, 22)	1
31	(9, 26)	1
32	(9, 10)	1
33	(10, 22)	1
34	(10, 23)	1
35	(10, 26)	1
36	(13, 19)	1
37	(13, 26)	1
38	(14, 18)	1
39	(15, 17)	1
40	(22, 11)	1
41	(22, 12)	1
42	(22, 23)	1
43	(22, 27)	1
44	(23, 11)	1
45	(23, 12)	1
46	(23, 21)	1
47	(23, 27)	1
48	(26, 11)	1
49	(26, 12)	1
50	(11, 12)	1
51	(11, 21)	1
52	(11, 16)	1
53	(12, 21)	1
54	(12, 16)	1
55	(20, 25)	1
56	(21, 17)	1
57	(21, 18)	1
58	(21, 19)	1
59	(21, 25)	1
60	(19, 25)	1
61	(18, 25)	1
62	(17, 25)	1
63	(25, 24)	1
64	(27, 24)	1
