# Supplementary material for: Analysis of urban subway construction collapse disaster chain and research on chain breaking and disaster reduction
Source: PLoS One. 2025 Mar 26;20(3):e0318269. doi: 10.1371/journal.pone.0318269 (PMC11940568; doi:10.1371/journal.pone.0318269)
Supplement: S4 File — (XLSX) [file pone.0318269.s004.xlsx]

## Sheet: Sheet1
	边序号	介数
0	(5, 7)	0.110885
1	(5, 6)	0.0808506
2	(8, 20)	0.0781631
3	(1, 5)	0.0740741
4	(5, 2)	0.0740741
5	(5, 3)	0.0740741
6	(5, 4)	0.0740741
7	(23, 21)	0.0594492
8	(5, 8)	0.0568783
9	(22, 27)	0.0523696
10	(20, 25)	0.0506228
11	(13, 19)	0.0498868
12	(27, 24)	0.0494211
13	(6, 14)	0.0492403
14	(6, 15)	0.0492403
15	(23, 27)	0.0483336
16	(14, 18)	0.0451859
17	(15, 17)	0.0451859
18	(5, 10)	0.0437458
19	(25, 24)	0.0428866
20	(6, 23)	0.0408356
21	(6, 13)	0.0402184
22	(7, 14)	0.0396304
23	(7, 15)	0.0396304
24	(7, 16)	0.0383937
25	(5, 9)	0.0378623
26	(7, 13)	0.0359267
27	(11, 21)	0.0357842
28	(12, 21)	0.0357842
29	(7, 11)	0.0353271
30	(7, 12)	0.0353271
31	(10, 23)	0.035183
32	(21, 25)	0.0349587
33	(6, 22)	0.0332383
34	(21, 17)	0.0315764
35	(21, 18)	0.0315764
36	(9, 23)	0.0306812
37	(8, 22)	0.0288698
38	(7, 8)	0.0281799
39	(21, 19)	0.0277778
40	(19, 25)	0.024958
41	(18, 25)	0.0245306
42	(17, 25)	0.0245306
43	(10, 22)	0.019656
44	(6, 26)	0.0194639
45	(8, 26)	0.0193473
46	(13, 26)	0.0190408
47	(22, 11)	0.0190351
48	(22, 12)	0.0190351
49	(10, 26)	0.0182836
50	(11, 16)	0.0178402
51	(12, 16)	0.0178402
52	(26, 11)	0.0177183
53	(26, 12)	0.0177183
54	(6, 8)	0.0172365
55	(6, 9)	0.0165559
56	(9, 22)	0.0165311
57	(23, 11)	0.0137645
58	(23, 12)	0.0137645
59	(9, 26)	0.0132594
60	(6, 7)	0.0118728
61	(8, 9)	0.0117601
62	(22, 23)	0.00845204
63	(9, 10)	0.00579297
64	(11, 12)	0.002849
